# Supplementary material for: Hyperchloremia and Hypernatremia Decreased Microglial and Neuronal Survival during Oxygen–Glucose Deprivation/Reperfusion
Source: Biomedicines. 2024 Feb 29;12(3):551. doi: 10.3390/biomedicines12030551 (PMC10968290; doi:10.3390/biomedicines12030551)
Supplement: Supplementary file 1 [file biomedicines-12-00551-s001.zip]

Archive with 1 entries (1 files):
- biomedicines-2885900-supplementary.pdf
